# Supplementary material for: Functional and Clinical Proteomic Exploration of Pancreatic Cancer
Source: Mol Cell Proteomics. 2023 May 19;22(7):100575. doi: 10.1016/j.mcpro.2023.100575 (PMC10388587; doi:10.1016/j.mcpro.2023.100575)
Supplement: Supplementary Table S1 [file mmc1.xlsx]

## Sheet: Sheet1
Supplemental Table S1. Protein targets of clinical trials in recent three years that specifically investigate PDAC or include patients with PDAC.
Target name	Cellular location	Function	Drug name	ClinicalTrials. gov identifier	Study phase	Status	Study start time
C5a	Extracellular	chemokine	BDB101	NCT03915678	Phase 2	Recruiting	2021-03-31
CXCL12	Extracellular	cytokine	Olaptesed pegol	NCT04901741	Phase 2	Not yet recruiting	2023-06-01
GDF15	Extracellular	cytokine	ponsegromab	NCT05546476	Phase 2	Recruiting	2022-11-21
IL2	Extracellular	cytokine	Salmonella-IL2	NCT04589234	Phase 2	Recruiting	2020-10-20
IL7	Extracellular	cytokine	NT-I7	NCT04332653	Phase 1|Phase 2	Recruiting	2020-06-10
LIF	Extracellular	cytokine	AZD0171	NCT04999969	Phase 2	Recruiting	2021-12-10
WNT	Extracellular	cytokine	Pyrvinium Pamoate	NCT05055323	Phase 1	Recruiting	2021-07-29
TGF-β	Extracellular	growth factor	SHR-1701	NCT04624217	Phase 1|Phase 2	Unknown	2020-11-24
galectin-9	Extracellular	unclassified	LYT-200	NCT04666688	Phase 1|Phase 2	Recruiting	2020-12-15
F10	Extracellular	unclassified	Apixaban	NCT04191928	Phase 1	Completed	2020-03-03
TF	Extracellular	unclassified	XB002	NCT04925284	Phase 1	Recruiting	2021-06-07
CDK4/6	Intracellular	kinase	Palbociclib	NCT05554367	Phase 2	Not yet recruiting	2022-12-09
CDK7	Intracellular	kinase	SY-5609	NCT04247126	Phase 1	Active, not recruiting	2020-01-23
ERK1/2	Intracellular	kinase	LY3214996	NCT04005690	Phase 1	Recruiting	2020-05-27
FAK	Intracellular	kinase	AMP945	NCT05355298	Phase 1|Phase 2	Recruiting	2022-05-31
MEK1/2	Intracellular	kinase	Trametinib	NCT05440942	Phase 1	Recruiting	2023-01-19
RAF	Intracellular	kinase	Vemurafenib	NCT05068752	Phase 2	Recruiting	2021-10-28
DNMTs	Intracellular	methyltransferase	EF-009	NCT04381130	Phase 1|Phase 2	Not yet recruiting	2023-07-01
PRMT5	Intracellular	methyltransferase	MRTX1719	NCT05245500	Phase 1|Phase 2	Recruiting	2022-06-02
SHP2	Intracellular	phosphatases	JAB-3312	NCT04121286	Phase 1	Recruiting	2020-06-10
Stat3	Intracellular	transcription factor	Napabucasin	NCT04299880	Phase 1	Completed	2020-02-24
HIF2α	Intracellular	transcription factor	Belzutifan	NCT04924075	Phase 2	Recruiting	2021-08-12
WT1	Intracellular	transcription factor	CUE-102	NCT05360680	Phase 1	Recruiting	2022-06-14
BRD4	Intracellular	unclassified	NUV-868	NCT05252390	Phase 1|Phase 2	Recruiting	2022-03-29
ESR	Intracellular	unclassified	Bazedoxifene	NCT04812808	Not Applicable	Recruiting	2022-02-01
IDH1	Intracellular	unclassified	Ivosidenib	NCT05209074	Phase 1	Recruiting	2022-09-08
MDM2	Intracellular	unclassified	BI 907828	NCT05512377	Phase 2	Recruiting	2022-11-25
PARP	Intracellular	unclassified	Fluzoparib	NCT04300114	Phase 3	Unknown	2020-08-19
PLEC (Plectin)	Intracellular	unclassified	ZB131	NCT05074472	Phase 1|Phase 2	Recruiting	2022-01-14
RAS	Intracellular	unclassified	MRTX849	NCT04330664	Phase 1|Phase 2	Active, not recruiting	2020-04-22
CDH17	plasma membrane	cell adhesion	BI 905711	NCT04137289	Phase 1	Recruiting	2020-03-11
CEACAM1	plasma membrane	cell adhesion	CM-24	NCT04731467	Phase 1|Phase 2	Recruiting	2021-03-19
CEACAM5	plasma membrane	cell adhesion	tusamitamab ravtansine	NCT04659603	Phase 2	Recruiting	2021-03-29
CLDN18	plasma membrane	cell adhesion	SYSA1801 for injection	NCT05009966	Phase 1	Recruiting	2021-09-16
NECTIN4	plasma membrane	cell adhesion	BT8009	NCT04561362	Phase 1|Phase 2	Recruiting	2020-07-17
EPCAM	plasma membrane	cell adhesion	EPCAM CAR-T	NCT05028933	Phase 1	Recruiting	2021-09-30
FAP	plasma membrane	cell adhesion	AVA6000	NCT04969835	Phase 1	Recruiting	2021-07-16
MSLN	plasma membrane	cell adhesion	TC-510	NCT05451849	Phase 1|Phase 2	Completed	2022-06-21
ITGAV	plasma membrane	cell adhesion (integrin)	CEND-1	NCT05121038	Phase 1|Phase 2	Recruiting	2021-10-20
ITGB3	plasma membrane	cell adhesion (integrin)	CEND-1	NCT05121038	Phase 1|Phase 2	Recruiting	2021-10-20
ITGB5	plasma membrane	cell adhesion (integrin)	CRGD-ZW800-1	NCT05518071	Phase 2	Recruiting	2022-11-09
ITGB6	plasma membrane	cell adhesion (integrin)	CRGD-ZW800-1	NCT05518071	Phase 2	Recruiting	2022-11-09
CCR2	plasma membrane	chemokine receptor	TAK-500	NCT05070247	Phase 1	Recruiting	2022-04-26
CXCR1/2	plasma membrane	chemokine receptor	SX-682	NCT04477343	Phase 1	Recruiting	2020-11-23
CXCR4	plasma membrane	chemokine receptor	Plerixafor	NCT04177810	Phase 1	Active, not recruiting	2020-11-16
IL12R	plasma membrane	cytokine receptor	VG161	NCT05162118	Phase 1|Phase 2	Recruiting	2022-03-08
IL15R	plasma membrane	cytokine receptor	HCW9218	NCT05304936	Phase 1|Phase 2	Recruiting	2022-10-17
IL1RAP	plasma membrane	cytokine receptor	CAN04	NCT04990037	Phase 1	Active, not recruiting	2021-07-19
NT5E	plasma membrane	enzymes	AGEN1423	NCT05632328	PPhase 2	Not yet recruiting	2023-04-01
CD39	plasma membrane	enzymes	SRF617	NCT04336098	Phase 1	Active, not recruiting	2020-03-16
ETAR/ETBR	plasma membrane	G-protein coupled receptor	Bosentan	NCT04158635	Phase 1	Recruiting	2021-09-01
4-1BB	plasma membrane	immune response	SGN-BB228	NCT05571839	Phase 1	Recruiting	2023-01-03
CD3	plasma membrane	immune response	BI 765049	NCT04752215	Phase 1	Recruiting	2021-05-12
CD40	plasma membrane	immune response	CDX-1140	NCT05484011	Phase 1	Recruiting	2022-12-15
CTLA-4	plasma membrane	immune response	ONC-392	NCT04140526	Phase 1|Phase 2	Recruiting	2020-09-16
LAIR1	plasma membrane	immune response	NGM438	NCT05311618	Phase 1	Recruiting	2022-05-11
MICA/MICB	plasma membrane	immune response	FT536	NCT05395052	Phase 1	Recruiting	2022-05-31
PD-1	plasma membrane	immune response	Camrelizumab	NCT04674956	Phase 3	Not yet recruiting	2021-01-01
PD-L1	plasma membrane	immune response	Atezolizumab	Atezolizumab	Phase 2	Active, not recruiting	2021-10-12
TIGIT	plasma membrane	immune response	DOMVANALIMAB	NCT05419479	Phase 1|Phase 2	Recruiting	2022-11-30
ILT3	plasma membrane	immune response	NGM831	NCT05215574	Phase 1	Recruiting	2022-03-31
TLR3	plasma membrane	immune response	Rintatolimod	NCT05494697	Phase 2	Recruiting	2023-03-01
TREM1	plasma membrane	immune response	PY159	NCT04682431	Phase 1	Recruiting	2020-11-10
B7-H6	plasma membrane	immune response	BI 765049	NCT04752215	Phase 1	Recruiting	2021-05-12
VEGFR	plasma membrane	receptor tyrosine kinase	Anlotinib	NCT05218629	Phase 2	Recruiting	2022-01-01
AXL	plasma membrane	receptor tyrosine kinase	Cabozantinib	NCT05052723	Phase 2	Recruiting	2022-01-04
CSF1R	plasma membrane	receptor tyrosine kinase	Surufatinib	NCT05627427	Phase 2	Recruiting	2022-07-01
EGFR (HER2)	plasma membrane	receptor tyrosine kinase	Nimotuzumab	NCT05316480	Phase 2	Not yet recruiting	2022-05-01
ERBB3 (HER3)	plasma membrane	receptor tyrosine kinase	Seribantumab	NCT04790695	Phase 2	Completed	2021-03-29
FGFR1-4	plasma membrane	receptor tyrosine kinase	Surufatinib	NCT05481463	Phase 2	Not yet recruiting	2022-08-01
FLT3	plasma membrane	receptor tyrosine kinase	Cabozantinib	NCT04820179	Phase 2	Recruiting	2021-10-12
KIT	plasma membrane	receptor tyrosine kinase	Cabozantinib	NCT04820179	Phase 2	Recruiting	2021-10-12
MET	plasma membrane	receptor tyrosine kinase	Cabozantinib	NCT04820179	Phase 2	Recruiting	2021-10-12
PDGFRA	plasma membrane	receptor tyrosine kinase	Lenvatinib Mesylate	NCT04887805	Phase 2	Recruiting	2021-07-21
ROR1	plasma membrane	receptor tyrosine kinase	Zilovertamab vedotin	NCT04504916	Phase 2	Active, not recruiting	2020-10-07
ABC (ATP-Binding Cassette)	plasma membrane	transporter	SCO-101	NCT04652206	Phase 1|Phase 2	Recruiting	2020-10-27
LAT1 (SLC7A5)	plasma membrane	transporter	QBS10072S	NCT04430842	Phase 1	Completed	2020-07-20
SGLT2 (SLC5A2)	plasma membrane	transporter	Dapagliflozin	NCT04542291	Phase 1	Completed	2021-02-25
TRAILR2	Plasma membrane	unclassified	BI 905711	NCT04137289	Phase 1	Recruiting	2020-03-11
GUCY2C	plasma membrane	unclassified	IM96	NCT05287165	Early Phase 1	Recruiting	2022-03-10
CD228	plasma membrane	unclassified	SGN-BB228	NCT05571839	Phase 1	Recruiting	2023-01-03
GRP78	plasma membrane	unclassified	BOLD-100	NCT04421820	Phase 1	Recruiting	2020-08-28
MUC-17	plasma membrane	unclassified	AMG 199	NCT04117958	Phase 1	Active, not recruiting	2020-01-20
